# Supplementary material for: Is upper limb virtual reality training more intensive than conventional training for patients in the subacute phase after stroke? An analysis of treatment intensity and content
Source: BMC Neurol. 2016 Nov 11;16:219. doi: 10.1186/s12883-016-0740-y (PMC5106796; doi:10.1186/s12883-016-0740-y)
Supplement: Additional file 2: — Data file. (XLS 25 kb) [file 12883_2016_740_MOESM2_ESM.xls]

## Sheet: data_time_160120
total_time	mean_active_time	paresis	training
2580	1896.5	0	0		severe paresis = 1
2670	1665.5	0	0		mild / moderate paresis = 0
3230	2079.5	0	0		conventional training = 0
3539	2238.5	0	0		VR training = 1
2579	1588	0	1
2765	2361	0	0
2602	1816	0	0
2780	2235	0	0
3321	3189	0	0
2608	2309.5	0	0
2373	1365	1	0
2210	1236	1	0
2228	1918	0	1
2530	1618	0	1
2205	1980	0	1
3482	2999	1	1
2828	1697	1	0
2380	1770.5	0	0
3481	2815	1	1
2103	1549	1	1
3383	2808	1	1
3095	2522	0	1
2014	1606.5	1	0
2644	1699.5	1	0
2868	2040	0	1
3423	2893	0	1
2679	2170	0	1
3063	1996	0	0
3487	2985	1	1
3023	2265	1	1
3871	3259	0	0
2664	1253	0	0
1650	1250	0	1
1095	431	1	0
2985	2334	1	1
2711	1825	0	1
3334	2454	1	0
2990	2334	1	1
3300	2497	0	1
3029	1886.5	1	0
3169	2572	1	1
3204	2766	0	1
3299	1987	1	0
3043	2270	1	0
2908	2475	1	1
2061	1060.5	1	0
3319	2745	0	1
1910	1385	0	1
3009	1585	0	1
2192	1069	1	0
